# Supplementary material for: Age-Related Trajectories of Brain Structure–Function Coupling in Female Roller Derby Athletes
Source: Brain Sci. 2021 Dec 25;12(1):22. doi: 10.3390/brainsci12010022 (PMC8774127; doi:10.3390/brainsci12010022)
Supplement: Supplementary file 1 [file brainsci-12-00022-s001.zip]

Archive with 1 entries (1 files):
- brainsci-1469524-supplementary.pdf
